# Supplementary material for: Bioactive Compounds and Related Food-Medicine Homology Potential of Prinsepia utilis Seed Oil
Source: Molecules. 2026 May 17;31(10):1700. doi: 10.3390/molecules31101700 (PMC13209670; doi:10.3390/molecules31101700)
Supplement: Supplementary file 1 [file molecules-31-01700-s001.zip]

Archive with 5 entries (5 files):
- Supplementary File S1.pdf
- Supplementary File S2.pdf
- Supplementary File S3.pdf
- Supplementary File S4.pdf
- Supplementary Table S(1-5).pdf
